# Supplementary material for: Comparative Transcriptome Profiles of the Response of Mycelia of the Genus Morchella to Temperature Stress: An Examination of Potential Resistance Mechanisms
Source: J Fungi (Basel). 2024 Feb 27;10(3):178. doi: 10.3390/jof10030178 (PMC10971721; doi:10.3390/jof10030178)
Supplement: Supplementary file 1 [file jof-10-00178-s001.zip]

Archive with 1 entries (1 files):
- jof-2838568-supplementary.pdf
